# Supplementary material for: Pseudorogneria libanotica Intraspecific Genetic Polymorphism Revealed by Fluorescence In Situ Hybridization with Newly Identified Tandem Repeats and Wheat Single-Copy Gene Probes
Source: Int J Mol Sci. 2022 Nov 26;23(23):14818. doi: 10.3390/ijms232314818 (PMC9737853; doi:10.3390/ijms232314818)
Supplement: Supplementary file 1 [file ijms-23-14818-s001.zip]

Archive with 5 entries (5 files):
- Figure S1.tif
- Figure S2.tif
- Figure S3.tif
- Figure S4.tif
- Supplementary materials.pdf
